# Supplementary material for: The switch between cataract surgical settings: Evidence from a time series analysis across 20 EU countries
Source: PLoS One. 2018 Feb 28;13(2):e0192620. doi: 10.1371/journal.pone.0192620 (PMC5831096; doi:10.1371/journal.pone.0192620)
Supplement: S1 Dataset — (XLS) [file pone.0192620.s001.xls]

## Sheet: Dataset
country	year	cataract_tot	cataract_inp	cataract_day	cataract_out	pop65	hexp_pub	hexp_tot
Austria	2004	766.6	744.8	21.9	0	15.5	2430.86	3260.85
Austria	2005	748.9	715.4	33.6	0	15.9	2495.86	3324.08
Austria	2006	766.2	715.9	50.4	0	16.4	2697.91	3567.65
Austria	2007	811	725.5	85.5	0	16.9	2813.28	3718.74
Austria	2008	899.4	741.2	158.2	0	17.1	3033.55	3964.85
Austria	2009	936.6	712.9	223.7	0	17.4	3149.58	4119.75
Austria	2010	1005.1	675.1	330	0	17.6	3225.53	4236.32
Austria	2011	1073.4	583.7	489.7	0	17.6	3316.37	4362.34
Austria	2012	1125	486.2	638.7	0	17.8	3527.88	4646.44
Austria	2013	1158.6	387	771.6	0	18.1	3637.38	4806.39
Austria	2014	1208	344.5	863.5	0	18.3	3714.87	4896
Belgium	2004					17.1	2211.95	2913.28
Belgium	2005	818.3	75.6	742.7	0	17.2	2279.37	2985.81
Belgium	2006	874.8	70.2	804.6	0	17.2	2371.45	3136.92
Belgium	2007	928.7	70.7	858.1	0	17.1	2464.58	3286.23
Belgium	2008	965.4	66.3	899.1	0	17.1	2720.49	3542.35
Belgium	2009	1030	64.6	965.5	0	17.1	2936.27	3804.76
Belgium	2010	1062.5	61.7	1000.8	0	17.2	3014.95	3901.91
Belgium	2011	1063	59.9	1003.2	0	17.1	3181.45	4132.31
Belgium	2012	1092.1	58.5	1033.6	0	17.3	3324.17	4286.41
Belgium	2013	1099.6	55.4	1044.2	0	17.6	3469.09	4485.48
Belgium	2014					17.8	3508.25	4522.05
Czech Republic	2004					14	1191.5	1342.07
Czech Republic	2005					14.1	1237.58	1425.14
Czech Republic	2006					14.2	1307	1514.2
Czech Republic	2007					14.5	1362.31	1608.59
Czech Republic	2008					14.6	1418.75	1727.99
Czech Republic	2009	851.4	179.8	12.4	659.1	14.9	1643.78	1974.04
Czech Republic	2010	923.5	88.4	3.6	831.4	15.3	1566.31	1879.58
Czech Republic	2011	1045	82	10.5	952.4	15.6	1678.72	2001.26
Czech Republic	2012	1039.9	65.4	2.5	972	16.2	1698.53	2028.27
Czech Republic	2013	968	42.9	0.9	924.2	16.8	1953.07	2330.47
Czech Republic	2014	1001.6	48.5	2.2	950.9	17.4	1992.79	2386.34
Denmark	2004	667.5	23.3	644.2	0	14.9	2495.57	2986.95
Denmark	2005	712.2	22.5	689.7	0	15	2593.54	3096.98
Denmark	2006	720.1	20.1	700.1	0	15.2	2857.3	3406.81
Denmark	2007	776.5	20.3	756.2	0	15.3	3017.86	3605.22
Denmark	2008	685.1	17.7	667.5	0	15.6	3270.67	3892.74
Denmark	2009	897.7	17.9	879.8	0	15.9	3587.71	4247.88
Denmark	2010	907.2	16.3	890.9	0	16.3	3695.67	4370.33
Denmark	2011	931.5	18.2	913.3	0	16.8	3754.8	4430.69
Denmark	2012	979.9	16	963.9	0	17.3	3873.74	4544.86
Denmark	2013	940.7	15.3	925.4	0	17.8	3971.19	4708.13
Denmark	2014	945.4	15.4	930	0	18.2	4089	4857.03
Estonia	2004	588.6	43.9	544.7	0	16.2	563.172	746.832
Estonia	2005	572.4	17.7	456.7	98	16.6	628.691	820.724
Estonia	2006	759.3	9.6	632.4	117.3	16.9	694.595	949.191
Estonia	2007	879.6	7.4	785.6	86.5	17.3	834.949	1098.01
Estonia	2008	868.9	8	767.2	93.7	17.5	1006.96	1284.41
Estonia	2009	906.7	6.9	799.6	100.2	17.4	1025.94	1319.57
Estonia	2010	1001.9	5	876	120.8	17.4	1018.06	1334.19
Estonia	2011	1052	5.2	934.9	111.9	17.4	1067.44	1392.18
Estonia	2012	1073.4	6.4	1051.6	15.4	17.7	1152.15	1502.93
Estonia	2013	1112.4	7.1	1060	45.4	18	1227.29	1623.19
Estonia	2014	1157.9	8.7	1148.3	0.8	18.4	1303.52	1724.51
Finland	2004	731.4	39.4	692	0	15.6	1828.86	2432.15
Finland	2005	806.1	36.5	769.6	0	15.9	1945.98	2571.37
Finland	2006	933	25.9	694.3	212.7	16	2082.07	2768.65
Finland	2007	956.5	17.4	706.1	233	16.5	2210.44	2941.96
Finland	2008	979.7	13.4	766.5	199.7	16.5	2418.46	3218.13
Finland	2009	952.6	13.9	736.4	202.3	16.7	2507.82	3336.33
Finland	2010	1032.3	13.6	802.9	215.7	17	2541.37	3403.11
Finland	2011	1024.3	13.1	787.6	223.7	17.5	2711.18	3605.81
Finland	2012	953.8	12.2	720	221.6	18.1	2847.45	3759
Finland	2013	963.2	13.3	716.9	233	18.8	2937.09	3890.79
Finland	2014	968.1	13.7	722.7	231.7	19.4	2918.07	3870.4
France	2004	867.3	443.2	424.1	0	16.2	2321.82	2946.98
France	2005	873.8	399.6	474.2	0	16.3	2439.95	3100.92
France	2006	899.7	371	528.7	0	16.4	2554.17	3253.97
France	2007	911.1	338.2	572.9	0	16.3	2669.74	3407.11
France	2008	940.9	282.6	658.2	0	16.4	2779.61	3562.55
France	2009	995.4	219.1	776.3	0	16.5	2953.67	3774.2
France	2010	1038.7	206.6	832.1	0	16.6	3015.37	3859.53
France	2011	1078.2	187.6	890.6	0	16.7	3130.37	4010.31
France	2012	1117.2	171.3	945.9	0	17.1	3176.42	4062.91
France	2013	1138.9	147.2	991.7	0	17.6	3363.28	4292.18
France	2014	1167.5	129.8	1037.7	0	18	3434.66	4366.99
Germany	2004					18	2380.25	3099.77
Germany	2005					18.6	2523.9	3297.06
Germany	2006					19.3	2676.34	3502.69
Germany	2007					19.8	2795.59	3660.93
Germany	2008					20.1	2982.7	3901.42
Germany	2009					20.4	3464.64	4130.8
Germany	2010	910.1	192.8	8.4	708.9	20.7	3650.17	4358.61
Germany	2011	932.8	189.8	7.1	735.9	20.7	3771.97	4510.18
Germany	2012	964.3	188.7	5.7	769.9	20.7	3921.19	4694.68
Germany	2013	969.6	185	5.4	779.2	20.7	4143.48	4921.81
Germany	2014	1006.4	188.5	5.8	812.1	20.9	4332.44	5119.21
Hungary	2004	586.8	586.6	0.2	0	15.5	903.148	1283.04
Hungary	2005	617.3	615.9	1.4	0	15.6	983.178	1390.83
Hungary	2006	636	621.9	14.2	0	15.8	1035.73	1463.23
Hungary	2007	628.9	554.9	74.1	0	15.9	967.485	1404.12
Hungary	2008	677.1	538.7	138.4	0	16.2	1024.39	1486.71
Hungary	2009	683	519.8	163.2	0	16.4	1039.82	1521.63
Hungary	2010	656.3	470.1	186.2	0	16.6	1095.78	1632.91
Hungary	2011	750.7	485.8	264.9	0	16.7	1141.11	1715.32
Hungary	2012	807.8	461.3	346.5	0	16.9	1116.68	1703.99
Hungary	2013	818	421.8	396.2	0	17.2	1170.04	1755.54
Hungary	2014	870.5	432.7	437.7	0	17.5	1204.67	1796.6
Ireland	2004	255.6	124.3	131.3	0	11.1	2174.48	2755.42
Ireland	2005	238.4	109.9	128.5	0	11.1	2442.63	3097.11
Ireland	2006	216.7	97.2	119.5	0	11	2571.67	3304.41
Ireland	2007	200.3	81.5	118.7	0	10.8	2891.46	3649.3
Ireland	2008	189.9	58.8	131.1	0	10.8	3173.42	4000.71
Ireland	2009	182.1	40.3	141.8	0	10.9	3397.17	4407.8
Ireland	2010	178.3	21.4	156.9	0	11.2	3493.06	4585.4
Ireland	2011	192.7	21.4	171.3	0	11.5	3430.59	4514.98
Ireland	2012	215.3	18.7	196.6	0	11.9	3532.81	4658.28
Ireland	2013	218.7	16.4	202.3	0	12.2	3477.73	4980.4
Ireland	2014	206.2	13.7	192.6	0	12.6	3465.97	5001.32
Italy	2004					19.2	1796.09	2355.71
Italy	2005					19.5	1921.2	2479.33
Italy	2006					19.9	2101.72	2703.16
Italy	2007					20.1	2132.36	2751.85
Italy	2008					20.2	2339.01	3011.27
Italy	2009					20.3	2399.89	3064.8
Italy	2010					20.4	2438.5	3108.2
Italy	2011	617.6	44.1	216.4	357.2	20.5	2440.56	3169.05
Italy	2012	600.7	36	158.3	406.4	20.8	2445.28	3174.26
Italy	2013	862.8	33.1	121	708.7	21.2	2431.04	3141.87
Italy	2014	869.7	31.9	102.6	735.2	21.4	2431.24	3206.83
Luxembourg	2004	895.1	597.6	60.1	237.5	14	4216.64	5059.91
Luxembourg	2005	919.5	600.7	92.6	226.2	14.1	4234.78	5090.37
Luxembourg	2006	901.4	592.7	115.6	193.1	14.1	4563.92	5512.89
Luxembourg	2007	908.4	588.9	133.4	186.1	14	4631.09	5500.6
Luxembourg	2008	930.3	574.5	162.8	193	14	5186.29	5938.81
Luxembourg	2009	984.6	587	191.2	206.3	14	5449.76	6355.55
Luxembourg	2010	907	467.3	233.7	206	14	5436.12	6401.9
Luxembourg	2011	955.8	443	288.4	224.5	13.9	5023.16	6040.59
Luxembourg	2012	962.4	353.7	390.2	218.5	14	5324.78	6423.17
Luxembourg	2013	924.1	284.8	420.9	218.4	14	5467.42	6629.03
Luxembourg	2014	987.7	259.2	492.3	236.2	14.1	5505.78	6682.24
Norway	2004	487.7	32.6	455.1	0	14.7	3164.11	3811.39
Norway	2005	481.9	31	450.8	0	14.7	3346.49	4029.44
Norway	2006	442.5	25.7	416.8	0	14.7	3608.2	4329.41
Norway	2007	475.2	22.7	452.4	0	14.6	3831.91	4578.09
Norway	2008	480.4	15.1	465.3	0	14.6	4184.27	4973.29
Norway	2009	461.8	14.6	447.1	0	14.7	4301.39	5094.25
Norway	2010					14.9	4437.61	5240.42
Norway	2011					15.1	4656.04	5515.13
Norway	2012	438.5	16.5	422.1	0	15.4	4863.66	5738.48
Norway	2013					15.7	5073.01	5966.64
Norway	2014					15.9	5176.22	6081
Poland	2004					13	521.984	770.587
Poland	2005	182.9	170.7	12.2	0	13.1	553.736	806.317
Poland	2006	205.7	189.2	16.5	0	13.3	610.857	882.236
Poland	2007	198.4	178.5	19.9	0	13.4	695.596	992.648
Poland	2008	219.6	192.3	27.3	0	13.5	829.928	1158.03
Poland	2009	276.3	236.8	39.4	0	13.5	910.182	1270.28
Poland	2010	278.8	230.5	48.4	0	13.6	961.021	1340.72
Poland	2011	311.1	234.9	76.2	0	13.6	995.124	1404.1
Poland	2012	348	256.6	91.4	0	14	1025.22	1463.75
Poland	2013	379.9	277.9	102	0	14.4	1122.01	1580.37
Poland	2014	462.9	319.7	143.2	0	14.9	1161.55	1624.87
Portugal	2004	577.8	287.8	290	0	16.9	1339.98	1886.76
Portugal	2005	591.2	280.2	311	0	17.2	1483.98	2082.2
Portugal	2006	665.7	265.1	400.7	0	17.4	1507.79	2181.01
Portugal	2007	791.8	252.5	539.3	0	17.5	1571.13	2286.54
Portugal	2008	1168.9	198.8	970.1	0	17.7	1669.01	2440.61
Portugal	2009	1409.4	118.3	1291.1	0	18	1810.36	2589.16
Portugal	2010	1193	89.6	1103.4	0	18.3	1845.84	2645.66
Portugal	2011	1135.2	84.7	1050.5	0	18.7	1737.7	2566.97
Portugal	2012	1096.3	72.3	1024	0	19	1662.66	2535.73
Portugal	2013	1185	63.3	1121.6	0	19.4	1698.96	2538.7
Portugal	2014	1272.6	53.2	1219.3	0	19.9	1711.44	2583.84
Slovakia	2004					11.6	753.47	971.223
Slovakia	2005					11.7	823.56	1093.91
Slovakia	2006					11.8	905.939	1294.52
Slovakia	2007					12	1071.09	1545.6
Slovakia	2008					12.1	1254.98	1665.24
Slovakia	2009	343.9	294.9	49	0	12.2	1359.28	1849.68
Slovakia	2010	247.1	205.5	41.6	0	12.4	1379.11	1917.9
Slovakia	2011	224.3	159.8	64.6	0	12.6	1381.07	1871.87
Slovakia	2012	238.9	140.6	98.3	0	12.8	1443.07	1999.56
Slovakia	2013	215	112.9	102.1	0	13.1	1538.31	2073.05
Slovakia	2014	248.3	102.3	146	0	13.5	1580.9	1970.52
Slovenia	2004					15	1320.62	1798.55
Slovenia	2005	517.6	287.6	229.9	0	15.3	1398.22	1902.67
Slovenia	2006	555.7	350.2	205.5	0	15.6	1475.87	2018.35
Slovenia	2007	521.9	381.2	140.6	0	15.9	1483.58	2074.31
Slovenia	2008	876.3	357.3	181.3	337.7	16.3	1708.87	2323.27
Slovenia	2009	840	121	63.8	655.3	16.4	1720.84	2355.02
Slovenia	2010	789.1	75.2	5.9	708	16.5	1733.17	2363.67
Slovenia	2011	888.1	30.8	1.4	855.9	16.5	1785.31	2435.08
Slovenia	2012	891.4	23.8	0.2	867.4	16.8	1785.39	2486.61
Slovenia	2013	870.3	21.2	0.1	849	17.1	1809.61	2548.68
Slovenia	2014	871.1	20.8	0.4	849.9	17.5	1845.62	2598.91
Spain	2004	392.2	55.4	336.7	0	16.8	1441.92	2014.34
Spain	2005	445.1	49.4	395.7	0	16.6	1537.54	2139.33
Spain	2006	489	42.9	446	0	16.6	1734.42	2393.31
Spain	2007	524.6	36.5	488.1	0	16.5	1869.54	2570.71
Spain	2008	532.8	30.2	502.6	0	16.4	2058.76	2795.87
Spain	2009	552.3	26.1	526.2	0	16.6	2219.32	2944.62
Spain	2010	572.7	23.6	549	0	16.8	2181.38	2917.95
Spain	2011	589.1	20.1	568.9	0	17.1	2181.52	2956.79
Spain	2012	611.6	17.2	594.4	0	17.4	2107.31	2929.36
Spain	2013	655.1	15.9	639.2	0	17.7	2092.91	2952.18
Spain	2014	697.4	14.9	682.5	0	18.1	2130.76	3053.07
Sweden	2004					17.2	2325.55	2830.33
Sweden	2005	663.5	19	644.5	0	17.2	2323.35	2841.82
Sweden	2006	610.8	20.7	590.1	0	17.3	2508.31	3066.2
Sweden	2007	621.2	19.2	602.1	0	17.4	2680.54	3274.85
Sweden	2008	655.4	18.7	636.7	0	17.5	2849.94	3481.59
Sweden	2009	730.8	19.1	711.7	0	17.8	2907.27	3547.13
Sweden	2010	813.5	17.8	795.7	0	18.1	2901.59	3543.58
Sweden	2011	847.9	18.9	829.1	0	18.5	3919.31	4667.7
Sweden	2012	939.1	18.9	920.2	0	18.8	4062.31	4860.25
Sweden	2013	1159.2	18.6	1140.6	0	19.1	4171.59	5003.13
Sweden	2014	1035.5	18.6	1016.9	0	19.4	4223.02	5065.16
United Kingdom	2004	599.8	34.5	555.1	10.2	15.9	1945.92	2412.17
United Kingdom	2005	581.6	29.3	540.3	12	15.9	2083.39	2568.47
United Kingdom	2006	583.1	22.5	550.2	10.4	15.9	2284.91	2784.49
United Kingdom	2007	615	19.7	589.7	5.6	15.9	2324.18	2862.43
United Kingdom	2008	643.9	18.4	619.6	5.9	15.9	2445.86	2971.15
United Kingdom	2009	651.3	16.2	630.6	4.5	16.1	2624.05	3150.24
United Kingdom	2010	637.7	13.2	618.7	5.8	16.3	2517.23	3036.12
United Kingdom	2011	627.3	11.4	608.3	7.6	16.4	2544.19	3087.31
United Kingdom	2012	627.9	10.8	607.4	9.7	16.8	2610.38	3191.94
United Kingdom	2013	683.6	11.4	659.7	12.5	17.2	3087.1	3881.09
United Kingdom	2014	731.2	10.8	707.2	13.2	17.5	3160.43	3971.39

## Sheet: Codebook
Variable name	Variable label
country	Country
year	Year
cataract_tot	Cataract surgery - Total cases per 100 000 population
cataract_inp	Cataract surgery - Inpatient cases per 100 000 population
cataract_day	Cataract surgery - Day cases per 100 000 population
cataract_out	Cataract surgery - Outpatient cases per 100 000 population
pop65	Population aged ≥65 years (%)
hexp_pub	Total expenditure on health care (USD)
hexp_tot	Public expenditure on health care (USD)
